# Supplementary material for: Unraveling the role of coagulation-related genes in esophageal squamous cell carcinoma: development of a prognostic model and exploration of potential clinical significance
Source: Front Oncol. 2025 Oct 7;15:1573279. doi: 10.3389/fonc.2025.1573279 (PMC12537425; doi:10.3389/fonc.2025.1573279)
Supplement: Supplementary file 2 [file Table2.xlsx]

## Sheet: Sheet1
Gene	Type			Pathway
F10	coagulation		GSEA	BIOCARTA_EXTRINSIC_PATHWAY
F2	coagulation			BIOCARTA_INTRINSIC_PATHWAY
F2R	coagulation			BLOOD_COAGULATION
F3	coagulation			GOBP_BLOOD_COAGULATION_FIBRIN_CLOT_FORMATION
F5	coagulation			GOBP_BLOOD_COAGULATION_INTRINSIC_PATHWAY
F7	coagulation			GOMF_FIBRINOGEN_BINDING
FGA	coagulation			HALLMARK_COAGULATION
FGB	coagulation			HP_ABNORMALITY_OF_COAGULATION
FGG	coagulation		KEGG	hsa04610
PROC	coagulation			hsa04611
PROS1	coagulation
SERPINC1	coagulation
TFPI	coagulation
COL4A1	coagulation
COL4A2	coagulation
COL4A3	coagulation
COL4A4	coagulation
COL4A5	coagulation
COL4A6	coagulation
F11	coagulation
F12	coagulation
F8	coagulation
F9	coagulation
KLKB1	coagulation
KNG1	coagulation
SERPING1	coagulation
ADORA2A	coagulation
C4BPB	coagulation
CD36	coagulation
CD40LG	coagulation
CD59	coagulation
ENTPD1	coagulation
F13A1	coagulation
F13B	coagulation
F2RL2	coagulation
F2RL3	coagulation
GGCX	coagulation
GNA12	coagulation
GNAQ	coagulation
GP1BA	coagulation
GP9	coagulation
HNF4A	coagulation
ITGA2	coagulation
ITGB3	coagulation
L3MBTL4	coagulation
LMAN1	coagulation
MMRN1	coagulation
PABPC4	coagulation
PF4	coagulation
PLAT	coagulation
PLG	coagulation
SERPINE1	coagulation
THBD	coagulation
TMPRSS6	coagulation
VWF	coagulation
WAS	coagulation
APOH	coagulation
FBLN1	coagulation
FLNA	coagulation
GP1BB	coagulation
GP5	coagulation
CDH5	coagulation
ITGA2B	coagulation
THBS1	coagulation
A2M	coagulation
ACOX2	coagulation
ADAM9	coagulation
ANG	coagulation
ANXA1	coagulation
APOA1	coagulation
APOC1	coagulation
APOC2	coagulation
APOC3	coagulation
ARF4	coagulation
BMP1	coagulation
C1QA	coagulation
C1R	coagulation
C1S	coagulation
C2	coagulation
C3	coagulation
C8A	coagulation
C8B	coagulation
C8G	coagulation
C9	coagulation
CAPN2	coagulation
CAPN5	coagulation
CASP9	coagulation
CD9	coagulation
CFB	coagulation
CFD	coagulation
CFH	coagulation
CFI	coagulation
CLU	coagulation
COMP	coagulation
CPB2	coagulation
CPN1	coagulation
CPQ	coagulation
CRIP2	coagulation
CSRP1	coagulation
CTSB	coagulation
CTSE	coagulation
CTSH	coagulation
CTSK	coagulation
CTSO	coagulation
CTSV	coagulation
DCT	coagulation
DPP4	coagulation
DUSP14	coagulation
DUSP6	coagulation
FBN1	coagulation
FN1	coagulation
FURIN	coagulation
FYN	coagulation
GDA	coagulation
GNB2	coagulation
GNG12	coagulation
GSN	coagulation
HMGCS2	coagulation
HPN	coagulation
HRG	coagulation
HTRA1	coagulation
ISCU	coagulation
ITIH1	coagulation
KLF7	coagulation
KLK8	coagulation
LAMP2	coagulation
LEFTY2	coagulation
LGMN	coagulation
LRP1	coagulation
LTA4H	coagulation
MAFF	coagulation
MASP2	coagulation
MBL2	coagulation
MEP1A	coagulation
MMP1	coagulation
MMP10	coagulation
MMP11	coagulation
MMP14	coagulation
MMP15	coagulation
MMP2	coagulation
MMP3	coagulation
MMP7	coagulation
MMP8	coagulation
MMP9	coagulation
MSRB2	coagulation
MST1	coagulation
OLR1	coagulation
P2RY1	coagulation
PDGFB	coagulation
PECAM1	coagulation
PEF1	coagulation
PLAU	coagulation
PLEK	coagulation
PREP	coagulation
PROZ	coagulation
PRSS23	coagulation
RABIF	coagulation
RAC1	coagulation
RAPGEF3	coagulation
RGN	coagulation
S100A1	coagulation
S100A13	coagulation
SERPINA1	coagulation
SERPINB2	coagulation
SH2B2	coagulation
SIRT2	coagulation
SPARC	coagulation
TF	coagulation
TFPI2	coagulation
TIMP1	coagulation
TIMP3	coagulation
USP11	coagulation
WDR1	coagulation
ABCC2	coagulation
ABCD3	coagulation
ACAD9	coagulation
ACD	coagulation
ADK	coagulation
AGA	coagulation
AGGF1	coagulation
AHCY	coagulation
AKR1D1	coagulation
ALDOB	coagulation
ALG12	coagulation
ALG13	coagulation
ALG2	coagulation
ALG6	coagulation
ALG8	coagulation
AMACR	coagulation
ANK1	coagulation
ANO6	coagulation
ATP6V0A2	coagulation
ATP6V1A	coagulation
ATP6V1E1	coagulation
B4GALT1	coagulation
BCOR	coagulation
BRAF	coagulation
CACNA1S	coagulation
CBL	coagulation
CD46	coagulation
CLPB	coagulation
COG2	coagulation
COG4	coagulation
COG8	coagulation
COX16	coagulation
CTC1	coagulation
CYP7B1	coagulation
DDOST	coagulation
DKC1	coagulation
DLD	coagulation
DPAGT1	coagulation
DPM1	coagulation
DPM2	coagulation
EFL1	coagulation
EPB42	coagulation
FAH	coagulation
FIP1L1	coagulation
FOCAD	coagulation
FOXP2	coagulation
GALT	coagulation
GATA2	coagulation
GATA6	coagulation
GFI1B	coagulation
GNA14	coagulation
GNE	coagulation
GP6	coagulation
GPR35	coagulation
HADH	coagulation
HAVCR2	coagulation
HBB	coagulation
HELLPAR	coagulation
HLA-DQA1	coagulation
HLA-DQB1	coagulation
HMGCL	coagulation
HSD17B10	coagulation
HSD3B7	coagulation
IDH1	coagulation
IDH2	coagulation
IKZF5	coagulation
IRF2BP2	coagulation
ITGB2	coagulation
KRAS	coagulation
LARS1	coagulation
LRPPRC	coagulation
LYST	coagulation
LZTR1	coagulation
MAP2K1	coagulation
MCFD2	coagulation
MCM10	coagulation
MGAT2	coagulation
MICOS13	coagulation
MPDU1	coagulation
MPI	coagulation
MRAS	coagulation
MTTP	coagulation
MYD88	coagulation
NABP1	coagulation
NBAS	coagulation
NBEAL2	coagulation
NGLY1	coagulation
NHP2	coagulation
NLRC4	coagulation
NOP10	coagulation
NPM1	coagulation
NR1H4	coagulation
NRAS	coagulation
NUMA1	coagulation
ORAI1	coagulation
OSTM1	coagulation
OTC	coagulation
PARN	coagulation
PET100	coagulation
PEX1	coagulation
PEX10	coagulation
PEX11B	coagulation
PEX12	coagulation
PEX13	coagulation
PEX14	coagulation
PEX16	coagulation
PEX19	coagulation
PEX2	coagulation
PEX26	coagulation
PEX3	coagulation
PEX5	coagulation
PEX6	coagulation
PGM1	coagulation
PLOD3	coagulation
PML	coagulation
PMM2	coagulation
PRF1	coagulation
PRKAR1A	coagulation
PTH1R	coagulation
PTPN11	coagulation
RAF1	coagulation
RARA	coagulation
RASA2	coagulation
RBM8A	coagulation
RFT1	coagulation
RINT1	coagulation
RIT1	coagulation
RRAS	coagulation
RRAS2	coagulation
RTEL1	coagulation
RYR1	coagulation
SEMA4D	coagulation
SERAC1	coagulation
SERPINF2	coagulation
SHOC2	coagulation
SLC25A13	coagulation
SLC25A15	coagulation
SLC30A10	coagulation
SLC37A4	coagulation
SLC4A1	coagulation
SLC7A7	coagulation
SOS1	coagulation
SOS2	coagulation
SPRED2	coagulation
SPTA1	coagulation
SPTB	coagulation
SRD5A3	coagulation
SSR4	coagulation
STAT2	coagulation
STAT3	coagulation
STAT5B	coagulation
STIM1	coagulation
STX11	coagulation
STXBP2	coagulation
TBL1XR1	coagulation
TCF4	coagulation
TEK	coagulation
TERC	coagulation
TERT	coagulation
TINF2	coagulation
TNFRSF9	coagulation
TRMU	coagulation
TYMS	coagulation
UNC13D	coagulation
UQCRFS1	coagulation
USB1	coagulation
VKORC1	coagulation
VPS33A	coagulation
VPS33B	coagulation
WRAP53	coagulation
XIAP	coagulation
ZBTB16	coagulation
TBXA2R	coagulation
GNA13	coagulation
ARHGEF1	coagulation
ARHGEF12	coagulation
RHOA	coagulation
ROCK1	coagulation
ROCK2	coagulation
PPP1CA	coagulation
PPP1CB	coagulation
PPP1CC	coagulation
PPP1R12A	coagulation
MYL12B	coagulation
MYL12A	coagulation
P2RX1	coagulation
ITPR1	coagulation
ITPR2	coagulation
ITPR3	coagulation
MYLK	coagulation
MYLK2	coagulation
MYLK3	coagulation
MYLK4	coagulation
PLCB1	coagulation
PLCB2	coagulation
PLCB3	coagulation
PLCB4	coagulation
PRKCZ	coagulation
PRKCI	coagulation
RASGRP1	coagulation
RASGRP2	coagulation
RAP1A	coagulation
RAP1B	coagulation
APBB1IP	coagulation
TLN1	coagulation
TLN2	coagulation
FERMT3	coagulation
P2RY12	coagulation
GNAI1	coagulation
GNAI3	coagulation
GNAI2	coagulation
ADCY1	coagulation
ADCY2	coagulation
ADCY3	coagulation
ADCY4	coagulation
ADCY5	coagulation
ADCY6	coagulation
ADCY7	coagulation
ADCY8	coagulation
ADCY9	coagulation
PTGIR	coagulation
GNAS	coagulation
PIK3CG	coagulation
PIK3R5	coagulation
PIK3R6	coagulation
PRKACA	coagulation
PRKACB	coagulation
PRKACG	coagulation
VASP	coagulation
ACTG1	coagulation
ACTB	coagulation
SRC	coagulation
ARHGAP35	coagulation
FCGR2A	coagulation
SYK	coagulation
COL1A1	coagulation
COL1A2	coagulation
COL3A1	coagulation
FCER1G	coagulation
LYN	coagulation
ITGB1	coagulation
PIK3CA	coagulation
PIK3CD	coagulation
PIK3CB	coagulation
PIK3R1	coagulation
PIK3R2	coagulation
PIK3R3	coagulation
LCP2	coagulation
PLCG2	coagulation
BTK	coagulation
AKT1	coagulation
AKT2	coagulation
AKT3	coagulation
NOS3	coagulation
GUCY1A2	coagulation
GUCY1A1	coagulation
GUCY1B1	coagulation
PRKG1	coagulation
PRKG2	coagulation
MAPK11	coagulation
MAPK12	coagulation
MAPK13	coagulation
MAPK14	coagulation
MAPK1	coagulation
MAPK3	coagulation
PLA2G4E	coagulation
PLA2G4A	coagulation
JMJD7-PLA2G4B	coagulation
PLA2G4B	coagulation
PLA2G4C	coagulation
PLA2G4D	coagulation
PLA2G4F	coagulation
PTGS1	coagulation
TBXAS1	coagulation
SNAP23	coagulation
VAMP8	coagulation
PROCR	coagulation
SERPINA5	coagulation
SERPINE2	coagulation
PLAUR	coagulation
BDKRB1	coagulation
BDKRB2	coagulation
SERPIND1	coagulation
C1QB	coagulation
C1QC	coagulation
MASP1	coagulation
C4A	coagulation
C4B	coagulation
C5	coagulation
C6	coagulation
C7	coagulation
C3AR1	coagulation
VSIG4	coagulation
CR1	coagulation
CR1L	coagulation
CR2	coagulation
ITGAM	coagulation
ITGAX	coagulation
C5AR1	coagulation
C4BPA	coagulation
CD55	coagulation
CFHR3	coagulation
CFHR1	coagulation
CFHR2	coagulation
CFHR4	coagulation
CFHR5	coagulation
VTN	coagulation
